# Supplementary material for: Bioactivity-Guided Fractionation, Characterization, and Mechanistic Insights of Anticancer Agents from Simarouba glauca DC. Leaves
Source: Molecules. 2026 Jan 31;31(3):497. doi: 10.3390/molecules31030497 (PMC12900014; doi:10.3390/molecules31030497)
Supplement: Supplementary file 1 [file molecules-31-00497-s001.zip]

Archive with 1 entries (1 files):
- molecules-4096821-supplementary.pdf
